# Supplementary material for: Disulfidptosis-related long non-coding RNA signature predicts the prognosis, tumor microenvironment, immunotherapy, and antitumor drug options in colon adenocarcinoma
Source: Apoptosis. 2024 Aug 8;29(11-12):2074–90. doi: 10.1007/s10495-024-02011-x (PMC11550253; doi:10.1007/s10495-024-02011-x)
Supplement: Supplementary file 6 — Supplementary Material 6 [file 10495_2024_2011_MOESM6_ESM.txt]

1.colon adenocarcinoma (COAD)
2.Long non-coding RNAs (lncRNAs)
3.disulfidptosis-related lncRNAs (DRLs)
4.the Cancer Genome Atlas (TCGA)
5.disulfidptosis-related genes (DRGs) 
6.least absolute shrinkage and selection operator (LASSO)
7.receiver operating characteristic (ROC)
8.Kaplan-Meier (K-M)
9.differentially expressed genes (DEGs)
10.Gene Ontology (GO)
11.Kyoto Encyclopedia of Genes and Genomes (KEGG)
12.gene set enrichment analysis (GSEA)
13.tumor mutation burden (TMB)
14.single-sample GSEA (ssGSEA)
15.tumour immune dysfunction and exclusion (TIDE) 
16.the half maximal inhibitory concentration (IC50)
17.area under the curve (AUC)
18.overall survival (OS)
